# Supplementary material for: Joint Impacts of Drought and Habitat Fragmentation on Native Bee Assemblages in a California Biodiversity Hotspot
Source: Insects. 2021 Feb 5;12(2):135. doi: 10.3390/insects12020135 (PMC7914906; doi:10.3390/insects12020135)
Supplement: Supplementary file 1 [file insects-12-00135-s001.zip]

Archive with 2 entries (2 files):
- Supplementary Materials/Supplementary Figures.docx
- Supplementary Materials/Supplementary Tables.xlsx
