# Supplementary material for: Joint Impacts of Drought and Habitat Fragmentation on Native Bee Assemblages in a California Biodiversity Hotspot
Source: Insects. 2021 Feb 5;12(2):135. doi: 10.3390/insects12020135 (PMC7914906; doi:10.3390/insects12020135)
Supplement: Supplementary file 1 [file insects-12-00135-s001.zip › Supplementary Materials/Supplementary Tables.xlsx]

## Sheet: Information and Table Legends
INSECTS
Joint impacts of drought and habitat fragmentation on native bee assemblages in a California biodiversity hotspot
Keng-Lou James Hung1,2, Sara S. Sandoval1, John S. Ascher3 and David A. Holway1
1Section of Ecology, Behavior and Evolution, Division of Biological Sciences, University of California San Diego, 9500 Gilman Drive, La Jolla, CA 92093-0116, USA
2Department of Ecology and Evolutionary Biology, University of Toronto, Toronto, Ontario M5S 3B2, Canada.
3Department of Biological Sciences, National University of Singapore, 14 Science Drive 4, Singapore 117543, Singapore.
Supplementary Tables S1 – S4
Table S1. Study plots included in this study. Two plots whose locations shifted slightly between pre- and post-drought sampling are indicated in gray shading.
Table S2. List of bee species, their life history traits, and their abundances in reserves and fragments in the four study years.
Table S3. Statistical details pertaining to post-hoc pairwise comparisons in univariate analyses presented in Figures 2 through 4. Comparisons are between combinations of drought status ("Pre" = pre-drought, "Post" = post-drought) and fragmentation status (R = reserve, F = fragment).
Table S4. Results of post-hoc PERMANOVA analyses presented in Figure S4, comparing composition of bee assemblages with (a) only Lasioglossum subgenus Dialictus considered, and (b) all Lasioglossum subgenus Dialictus excluded, across all possible pairs of study years in both pre-drought (2011 and 2012, "Pre") and post-drought (2015 and 2016, "Post") conditions. Reported P values have been adjusted…

## Sheet: Table S1
Plot	Type	Years sampled	Latitude	Longitude	Internal area (ha)
ECR2	Reserve	2012	32.889	-117.096	> 500
ECR5	Reserve	2015, 2016	32.8996	-117.075	> 500
ECRX	Reserve	2012 (alias "ECR1")	32.892	-117.092	> 500
		2015, 2016 (alias "ECR4")	32.8929	-117.092
MTE3	Reserve	2015, 2016	32.822	-117.076	> 500
MTEX	Reserve	2011, 2012 (alias "MTE2")	32.834	-117.078	> 500
		2015, 2016 (alias "MTE4")	32.8346	-117.075
MTI2	Reserve	2011, 2012	32.8423	-117.065	> 500
SWEA	Reserve	2011, 2012, 2015, 2016	32.732	-116.956	> 500
SWI2	Reserve	2011, 2012	32.734	-116.95	> 500
SWI4	Reserve	2015, 2016	32.7274	-116.94	> 500
CFS1	Fragment	2012	32.814	-117.237	36.44
MTLB	Fragment	2011	32.8	-117.137	116.69
MTS1	Fragment	2011, 2012, 2015, 2016	32.7921	-117.061	2.7245
MTS2	Fragment	2012, 2015, 2016	32.8555	-117.188	12.89
MTS3	Fragment	2012	32.787	-117.141	31.96
MTS6	Fragment	2012, 2015, 2016	32.7219	-117.119	52.7879
MTS7	Fragment	2012	32.74	-117.086	12.01
SCR1	Fragment	2012	32.875	-117.248	36.38
SWS1	Fragment	2011, 2012, 2015, 2016	32.7496	-117.032	46.5532
SWS3	Fragment	2011, 2012, 2015, 2016	32.7201	-117.078	28.059
SWS10	Fragment	2012, 2015, 2016	32.7855	-116.989	6.2285
TRS1	Fragment	2012	32.632	-117.033	9.19

## Sheet: Table S2
								2011		2012		2015		2016
Family	Genus	Subgenus	Species	Authority	Lecty	Sociality	Inter-tegular distance (mm)	# Frag	# Res	# Frag	# Res	# Frag	# Res	# Frag	# Res
Andrenidae	Andrena	Diandrena	Andrena anatolis	Linsley & MacSwain 1961	Oligolectic	Solitary	1.51962	0	0	3	0	0	0	1	0
Andrenidae	Andrena	Diandrena	Andrena gnaphalii	Cockerell 1938	Oligolectic	Solitary	1.92038	0	1	1	3	0	0	0	0
Andrenidae	Andrena	Diandrena	Andrena parachalybea	Viereck 1917	Oligolectic	Solitary	2.17838	0	0	1	0	1	0	0	0
Andrenidae	Andrena	Micrandrena	Andrena piperi	Viereck 1904	Polylectic	Solitary	1.462	0	0	1	0	0	0	0	0
Andrenidae	Andrena	Onagrandrena	Andrena oenotherae	Timberlake 1937	Oligolectic	Solitary	2.322	0	0	0	0	0	1	0	0
Andrenidae	Andrena	Pelicandrena	Andrena atypica	Cockerell 1941	Polylectic	Solitary	1.29	0	1	0	0	0	0	0	0
Andrenidae	Andrena	Scoliandrena	Andrena osmioides	Cockerell 1916	Oligolectic	Solitary	2.322	0	0	0	1	0	0	0	0
Andrenidae	Andrena		Andrena cf. sola		Polylectic	Solitary	2.322	0	0	0	0	0	1	0	0
Andrenidae	Calliopsis	Calliopsima	Calliopsis pugionis	Cockerell 1925	Oligolectic	Solitary	1.83438	1	8	0	0	0	1	0	1
Andrenidae	Calliopsis	Calliopsis	Calliopsis rhodophila	Cockerell 1897	Mesolectic	Solitary	1.6082	21	25	9	13	3	3	3	9
Andrenidae	Calliopsis	Nomadopsis	Calliopsis mellipes	Timberlake 1952	Oligolectic	Solitary	1.806	0	2	0	0	0	0	0	0
Andrenidae	Calliopsis	Nomadopsis	Calliopsis obscurella	Cresson 1879	Oligolectic	Solitary	2.09238	0	0	0	3	0	0	0	0
Andrenidae	Macrotera	Macroterella	Macrotera tristella	Timberlake 1954	Mesolectic	Solitary	0.8342	63	26	25	39	26	64	23	102
Andrenidae	Perdita	Hesperoperdita	Perdita trisignata	Cockerell 1896	Oligolectic	Solitary	1.14638	0	6	0	0	0	0	1	0
Andrenidae	Perdita	Perdita	Perdita claypolei australior	Timberlake 1962	Oligolectic	Solitary	0.7998	1	4	13	1	2	0	10	0
Andrenidae	Perdita	Perdita	Perdita eriastri	Timberlake 1964	Oligolectic	Solitary	0.65962	4	0	0	0	0	0	0	0
Andrenidae	Perdita	Perdita	Perdita hirticeps hirticeps	Timberlake 1960	Oligolectic	Solitary	1.204	0	0	1	0	0	0	0	0
Andrenidae	Perdita	Perdita	Perdita rhois	Cockerell 1901	Polylectic	Solitary	0.8858	4	0	3	3	3	2	2	2
Andrenidae	Perdita	Perditella	Perdita minima	Cockerell 1923	Oligolectic	Solitary	0.344	0	0	1	0	0	0	0	0
Andrenidae	Perdita	Pygoperdita	Perdita californica grp. sp. 1		Oligolectic	Solitary	1.49038	0	0	0	9	0	3	0	5
Andrenidae	Perdita	Pygoperdita	Perdita fieldi	Timberlake 1956	Oligolectic	Solitary	1.075	0	0	0	3	0	3	0	1
Andrenidae	Perdita	Pygoperdita	Perdita interrupta	Cresson 1878	Oligolectic	Solitary	1.204	0	6	0	4	0	0	0	1
Apidae	Anthophora	Micranthophora	Anthophora curta	Provancher 1895	Polylectic	Solitary	2.63762	0	0	3	0	0	0	0	0
Apidae	Anthophora	Mystacanthophora	Anthophora urbana	Cresson 1878	Polylectic	Solitary	3.44	0	0	0	0	1	1	0	0
Apidae	Anthophorula	Anthophorisca	Anthophorula nitens	Cockerell 1915	Polylectic	Solitary	1.6942	24	67	13	8	10	13	5	22
Apidae	Anthophorula	Anthophorula	Anthophorula torticornis	Cockerell 1927	Polylectic	Solitary	1.6082	197	153	13	43	3	47	6	51
Apidae	Bombus	Cullumanobombus	Bombus crotchii	Cresson 1878	Polylectic	Eusocial	4.2742	0	3	0	0	0	0	0	0
Apidae	Bombus	Pyrobombus	Bombus melanopygus	Nylander 1848	Polylectic	Eusocial	3.8528	0	5	0	0	0	0	0	0
Apidae	Bombus	Pyrobombus	Bombus vosnesenskii	Radoszkowski 1862	Polylectic	Eusocial	3.526	3	19	9	2	0	0	0	0
Apidae	Bombus	Thoracobombus	Bombus californicus	Smith 1854	Polylectic	Eusocial	3.655	2	25	1	3	0	0	0	0
Apidae	Brachynomada	Melanomada	Brachynomada annectens	Snelling & Rozen 1987	Cleptoparasitic	Cleptoparasitic	1.204	0	8	0	0	0	0	0	0
Apidae	Ceratina	Ceratinula	Ceratina arizonensis	Cockerell 1898	Polylectic	Solitary	0.6278	34	23	227	31	37	30	178	65
Apidae	Ceratina	Zadontomerus	Ceratina acantha	Provancher 1895	Polylectic	Solitary	1.2298	6	4	62	6	4	13	3	8
Apidae	Ceratina	Zadontomerus	Ceratina nanula	Cockerell 1897	Polylectic	Solitary	1.118	2	1	8	4	0	1	1	1
Apidae	Diadasia	Coquillettapis	Diadasia australis	Cresson 1878	Oligolectic	Solitary	3.2422	15	1	24	7	14	17	0	2
Apidae	Diadasia	Coquillettapis	Diadasia bituberculata	Cresson 1878	Oligolectic	Solitary	3.44	12	17	19	30	2	1	1	2
Apidae	Diadasia	Coquillettapis	Diadasia diminuta	Cresson 1878	Oligolectic	Solitary	2.322	0	0	0	0	0	3	1	3
Apidae	Diadasia	Coquillettapis	Diadasia laticauda	Cockerell 1905	Oligolectic	Solitary	2.494	1	11	1	7	2	2	1	2
Apidae	Diadasia	Coquillettapis	Diadasia martialis	Timberlake 1940	Oligolectic	Solitary	2.494	0	1	1	0	0	0	0	0
Apidae	Diadasia	Coquillettapis	Diadasia nigrifrons	Cresson 1878	Oligolectic	Solitary	2.52	0	0	0	0	0	1	0	0
Apidae	Diadasia	Coquillettapis	Diadasia nitidifrons	Cockerell 1905	Oligolectic	Solitary	2.6058	5	15	15	16	3	4	1	1
Apidae	Diadasia	Coquillettapis	Diadasia opuntiae	Cockerell 1901	Oligolectic	Solitary	3.354	4	0	6	0	18	7	0	2
Apidae	Diadasia	Coquillettapis	Diadasia rinconis	Cockerell 1897	Oligolectic	Solitary	3.096	2	2	4	7	2	13	5	7
Apidae	Diadasia	Dasiapis	Diadasia ochracea	Cockerell 1903	Oligolectic	Solitary	2.494	5	21	26	7	5	1	0	1
Apidae	Epeolus		Epeolus compactus	Cresson 1878	Cleptoparasitic	Cleptoparasitic	1.505	1	0	0	0	0	0	0	0
Apidae	Eucera	Peponapis	Eucera pruinosa	Say 1837	Oligolectic	Solitary	3.38238	1	0	1	0	1	1	0	1
Apidae	Eucera	Synhalonia	Eucera dorsata	Timberlake 1969	Polylectic	Solitary	2.69438	0	2	0	7	0	7	0	5
Apidae	Eucera	Synhalonia	Eucera edwardsii	Cresson 1878	Polylectic	Solitary	3.096	0	0	0	1	0	0	0	0
Apidae	Eucera	Synhalonia	Eucera tricinctella	Timberlake 1969	Polylectic	Solitary	2.72276	1	170	0	171	0	30	0	4
Apidae	Eucera	Synhalonia	Eucera virgata	Cockerell 1905	Polylectic	Solitary	3.182	0	0	0	1	0	0	0	0
Apidae	Eucera	Tertaloniella	Eucera davidsoni	Cockerell 1905	Oligolectic	Solitary	3.32562	0	5	9	4	0	3	1	3
Apidae	Eucera	Tertaloniella	Eucera pomonae	Cockerell 1915	Oligolectic	Solitary	2.78038	0	0	3	0	1	0	1	0
Apidae	Eucera	Tertaloniella	Eucera sp. nov. 1		Oligolectic	Solitary	2.58	0	0	0	1	0	0	0	0
Apidae	Habropoda		Habropoda depressa	Fowler 1899	Polylectic	Solitary	4.214	0	0	0	0	1	0	0	0
Apidae	Habropoda		Habropoda tristissima	Cockerell 1904	Polylectic	Solitary	3.72638	0	2	0	1	0	1	0	1
Apidae	Leiopodus		Leiopodus singularis	Linsley & Michener 1937	Cleptoparasitic	Cleptoparasitic	2.03562	0	3	0	0	0	0	0	0
Apidae	Melissodes	Callimelissodes	Melissodes lupinus	Cresson 1878	Oligolectic	Solitary	2.322	1	4	4	2	0	0	1	0
Apidae	Melissodes	Callimelissodes	Melissodes plumosus	LaBerge 1961	Oligolectic	Solitary	2.29362	0	2	3	8	0	0	0	0
Apidae	Melissodes	Callimelissodes	Melissodes sp. nov. 1		Oligolectic	Solitary	2.279	0	0	0	2	0	3	0	0
Apidae	Melissodes	Callimelissodes	Melissodes stearnsi	Cockerell 1905	Oligolectic	Solitary	2.15	0	1	0	2	0	0	0	0
Apidae	Melissodes	Eumelissodes	Melissodes aff. montanus		Oligolectic	Solitary	2.86638	0	0	1	0	0	0	0	0
Apidae	Melissodes	Eumelissodes	Melissodes personatellus	Cockerell 1901	Oligolectic	Solitary	2.58	0	1	0	0	0	0	0	0
Apidae	Melissodes	Eumelissodes	Melissodes velutinus	Cockerell 1916	Mesolectic	Solitary	1.978	0	2	0	2	0	3	0	1
Apidae	Melissodes	Melissodes	Melissodes communis alopex	Cockerell 1928	Polylectic	Solitary	2.8122	1	16	8	19	3	5	1	11
Apidae	Melissodes	Melissodes	Melissodes tessellatus	LaBerge 1956	Polylectic	Solitary	2.58	0	5	0	0	10	47	16	53
Apidae	Melissodes		Melissodes (unidentified spp.)			Solitary		0	2	2	1	4	3	0	0
Apidae	Neopasites		Neopasites sp. 1		Cleptoparasitic	Cleptoparasitic	1.548	0	1	0	1	0	0	0	0
Apidae	Neopasites		Neopasites sp. 2		Cleptoparasitic	Cleptoparasitic	0.688	0	3	0	0	0	0	0	0
Apidae	Nomada		Nomada sp. 1		Cleptoparasitic	Cleptoparasitic	0.86	0	1	0	0	0	0	0	0
Apidae	Nomada		Nomada sp. 2		Cleptoparasitic	Cleptoparasitic	2.15	0	1	0	0	0	0	0	0
Colletidae	Colletes		Colletes wootoni	Cockerell 1897	Polylectic	Solitary	2.322	0	0	2	0	0	0	0	0
Colletidae	Hylaeus	Hylaeus	Hylaeus mesillae cressoni	Cockerell 1907	Polylectic	Solitary	0.9202	2	1	14	0	5	0	0	0
Colletidae	Hylaeus	Paraprosopis	Hylaeus polifolii	Cockerell 1901	Polylectic	Solitary	1.0578	1	1	10	0	0	0	2	2
Halictidae	Agapostemon	Agapostemon	Agapostemon texanus	Cresson 1872	Polylectic	Solitary	2.064	100	90	377	141	48	8	103	82
Halictidae	Augochlorella		Augochlorella pomoniella	Cockerell 1915	Polylectic	Eusocial	1.548	0	8	0	15	0	16	1	31
Halictidae	Conanthalictus		Conanthalictus bakeri	Crawford 1907	Oligolectic	Solitary	1.032	0	1	0	0	0	0	0	2
Halictidae	Dufourea		Dufourea aff sandhouseae		Oligolectic	Solitary	1.118	0	20	0	1	0	0	0	0
Halictidae	Dufourea		Dufourea aff saundersi		Oligolectic	Solitary	1.08962	0	1	0	0	0	0	0	0
Halictidae	Dufourea		Dufourea australis	Michener 1937	Oligolectic	Solitary	1.43362	0	1	0	0	0	0	0	1
Halictidae	Dufourea		Dufourea brevicornis	Timberlake 1939	Oligolectic	Solitary	1.204	0	1	0	1	0	1	0	0
Halictidae	Dufourea		Dufourea mulleri	Cockerell 1898	Oligolectic	Solitary	1.462	0	1	0	0	0	0	0	0
Halictidae	Dufourea		Dufourea rhamni	Michener 1937	Oligolectic	Solitary	1.00362	4	18	3	5	0	14	3	6
Halictidae	Dufourea		Dufourea scintilla	Cockerell 1916	Oligolectic	Solitary	0.88838	0	0	6	0	7	0	6	0
Halictidae	Halictus	Nealictus	Halictus farinosus	Smith 1853	Polylectic	Eusocial	2.15	43	61	20	59	0	3	1	2
Halictidae	Halictus	Odontalictus	Halictus ligatus	Say 1837	Polylectic	Eusocial	1.72	1	21	10	4	0	1	3	3
Halictidae	Halictus	Seladonia	Halictus tripartitus	Cockerell 1895	Polylectic	Eusocial	1.376	284	203	611	265	157	159	135	96
Halictidae	Lasioglossum	Dialictus	Lasioglossum (Dialictus) sp. 1		Polylectic	Eusocial	1.161	0	0	0	0	1	0	1	0
Halictidae	Lasioglossum	Dialictus	Lasioglossum (Dialictus) sp. 2		Polylectic	Eusocial	1.333	0	0	94	0	0	0	0	0
Halictidae	Lasioglossum	Dialictus	Lasioglossum (Dialictus) sp. 3		Polylectic	Eusocial	1.161	0	0	0	0	1	0	0	0
Halictidae	Lasioglossum	Dialictus	Lasioglossum (Dialictus) sp. 4		Polylectic	Eusocial	1.161	0	0	0	0	1	1	5	3
Halictidae	Lasioglossum	Dialictus	Lasioglossum (Dialictus) sp. 5		Polylectic	Eusocial	1.161	0	0	0	0	4	6	8	15
Halictidae	Lasioglossum	Dialictus	Lasioglossum (Dialictus) sp. 6		Polylectic	Eusocial	0.7138	0	0	0	0	0	0	1	0
Halictidae	Lasioglossum	Dialictus	Lasioglossum (unidentified Dialictus spp.)		Polylectic	Eusocial		0	7	21	5	1	3	9	3
Halictidae	Lasioglossum	Dialictus	Lasioglossum aff. nevadense		Polylectic	Eusocial	1.1008	1	1	8	5	5	19	6	6
Halictidae	Lasioglossum	Dialictus	Lasioglossum aff. perparvum		Polylectic	Eusocial	0.7138	0	0	0	0	5	28	7	22
Halictidae	Lasioglossum	Dialictus	Lasioglossum albohirtum	Crawford 1907	Polylectic	Eusocial	1.2728	1	0	0	0	2	0	4	0
Halictidae	Lasioglossum	Dialictus	Lasioglossum brunneiventre	Crawford 1907	Polylectic	Eusocial	0.8428	12	3	161	2	93	10	68	2
Halictidae	Lasioglossum	Dialictus	Lasioglossum cf. macroprosopum		Polylectic	Eusocial	1.118	14	3	38	4	19	3	46	3
Halictidae	Lasioglossum	Dialictus	Lasioglossum cf. perparvum		Polylectic	Eusocial	0.7138	3	0	1	0	1	0	3	0
Halictidae	Lasioglossum	Dialictus	Lasioglossum hudsoniellum	Cockerell 1919	Polylectic	Eusocial	0.688	0	0	1	0	1	0	3	0
Halictidae	Lasioglossum	Dialictus	Lasioglossum imbrex grp. sp. 1		Polylectic	Eusocial	0.946	12	3	3	0	2	0	7	0
Halictidae	Lasioglossum	Dialictus	Lasioglossum incompletum	Crawford 1907	Polylectic	Eusocial	0.989	201	124	169	82	151	308	149	223
Halictidae	Lasioglossum	Dialictus	Lasioglossum knereri	Gibbs 2010	Polylectic	Eusocial	1.1438	4	2	1	2	0	0	0	0
Halictidae	Lasioglossum	Dialictus	Lasioglossum microlepoides	Ellis 1914	Polylectic	Eusocial	1.161	9	12	28	9	238	584	228	287
Halictidae	Lasioglossum	Dialictus	Lasioglossum nevadense	Crawford 1907	Polylectic	Eusocial	0.8858	22	29	24	12	6	30	14	13
Halictidae	Lasioglossum	Dialictus	Lasioglossum petrellum	Cockerell 1903	Polylectic	Eusocial	1.1438	3	0	1	0	0	0	0	5
Halictidae	Lasioglossum	Dialictus	Lasioglossum punctatoventre	Crawford 1907	Polylectic	Eusocial	1.2298	8	18	4	10	0	0	0	5
Halictidae	Lasioglossum	Evylaeus s. l.	Lasioglossum (Evylaeus) sp. 1		Polylectic	Eusocial	1.118	0	3	0	2	0	0	0	0
Halictidae	Lasioglossum	Evylaeus s. l.	Lasioglossum (Evylaeus) sp. 2		Polylectic	Eusocial	1.032	1	0	0	0	0	0	0	1
Halictidae	Lasioglossum	Evylaeus s. l.	Lasioglossum (Evylaeus) sp. 3		Polylectic	Eusocial	1.462	1	0	0	0	0	0	2	0
Halictidae	Lasioglossum	Evylaeus s. l.	Lasioglossum argemonis	Cockerell 1897	Polylectic	Eusocial	1.4448	0	0	0	2	0	0	0	4
Halictidae	Lasioglossum	Evylaeus s. l.	Lasioglossum cf. robustum		Polylectic	Eusocial	1.978	0	26	0	5	0	2	0	0
Halictidae	Lasioglossum	Lasioglossum	Lasioglossum mellipes	Crawford 1907	Polylectic	Solitary	2.064	0	1	1	0	0	0	0	1
Halictidae	Lasioglossum	Lasioglossum	Lasioglossum sisymbrii	Cockerell 1895	Polylectic	Solitary	1.86362	1	6	28	10	1	1	0	4
Halictidae	Lasioglossum	Sphecodogastra	Lasioglossum (Sphecodogastra) sp. 1		Oligolectic	Solitary	1.4448	0	0	0	0	0	0	1	0
Halictidae	Lasioglossum	Sphecodogastra	Lasioglossum nigrescens	Crawford 1907	Polylectic	Eusocial	1.0148	23	22	45	10	2	5	0	7
Halictidae	Micralictoides		Micralictoides altadenae	Michener 1937	Oligolectic	Solitary	0.688	1	0	0	0	0	0	0	0
Halictidae	Micralictoides		Micralictoides ruficaudus	Michener 1937	Oligolectic	Solitary	0.86	2	44	0	1	0	3	0	6
Halictidae	Sphecodes		Sphecodes (unidentified spp.)		Cleptoparasitic	Cleptoparasitic		4	4	6	0	2	1	1	2
Halictidae	Sphecodes		Sphecodes sp. 1		Cleptoparasitic	Cleptoparasitic	0.989	0	4	2	3	0	0	0	0
Halictidae	Sphecodes		Sphecodes sp. 2		Cleptoparasitic	Cleptoparasitic	0.8858	1	0	7	2	0	0	0	0
Halictidae	Sphecodes		Sphecodes sp. 3		Cleptoparasitic	Cleptoparasitic	1.118	0	2	0	0	0	0	0	0
Halictidae	Sphecodes		Sphecodes sp. 4		Cleptoparasitic	Cleptoparasitic	0.8428	1	0	2	0	0	0	0	0
Halictidae	Sphecodes		Sphecodes sp. 5		Cleptoparasitic	Cleptoparasitic	1.4792	0	0	2	0	0	0	0	0
Halictidae	Sphecodes		Sphecodes sp. 6		Cleptoparasitic	Cleptoparasitic	1.72	0	1	0	0	0	0	0	0
Halictidae	Sphecodes		Sphecodes sp. 7		Cleptoparasitic	Cleptoparasitic	1.032	0	0	1	0	0	0	0	0
Halictidae	Sphecodes		Sphecodes sp. 8		Cleptoparasitic	Cleptoparasitic	0.946	0	0	1	0	0	0	0	0
Megachilidae	Anthidium	Anthidium	Anthidium collectum	Huard 1896	Mesolectic	Solitary	2.72362	1	7	1	1	0	0	0	0
Megachilidae	Anthidium	Anthidium	Anthidium illustre	Cresson 1879	Polylectic	Solitary	3.526	0	3	0	0	0	0	0	0
Megachilidae	Anthidium	Anthidium	Anthidium jocosum	Cresson 1878	Polylectic	Solitary	2.15	1	62	0	27	0	41	0	26
Megachilidae	Anthidium	Anthidium	Anthidium mormonum	Cresson 1878	Polylectic	Solitary	2.666	0	1	0	0	0	0	0	0
Megachilidae	Anthidium	Anthidium	Anthidium placitum	Cresson 1879	Polylectic	Solitary	2.38	0	0	0	0	0	1	0	0
Megachilidae	Anthidium	Anthidium	Anthidium utahense	Swenk 1914	Polylectic	Solitary	2.322	0	1	0	0	0	0	0	0
Megachilidae	Ashmeadiella	Arogochila	Ashmeadiella salviae	Michener 1939	Mesolectic	Solitary	1.49038	0	6	3	1	0	0	0	0
Megachilidae	Ashmeadiella	Ashmeadiella	Ashmeadiella (unidentified spp.)		Polylectic	Solitary		0	0	0	0	1	0	2	0
Megachilidae	Ashmeadiella	Ashmeadiella	Ashmeadiella bucconis	Say 1837	Mesolectic	Solitary	1.77762	0	1	0	0	0	1	0	0
Megachilidae	Ashmeadiella	Ashmeadiella	Ashmeadiella californica	Ashmead 1897	Polylectic	Solitary	1.548	0	3	0	2	0	2	0	1
Megachilidae	Ashmeadiella	Ashmeadiella	Ashmeadiella cubiceps	Cresson 1879	Mesolectic	Solitary	1.591	0	2	0	0	0	0	0	0
Megachilidae	Ashmeadiella	Ashmeadiella	Ashmeadiella foveata	Michener 1939	Polylectic	Solitary	1.74838	1	2	0	1	2	3	1	2
Megachilidae	Ashmeadiella	Ashmeadiella	Ashmeadiella meliloti	Cockerell 1897	Polylectic	Solitary	1.505	0	1	1	0	0	0	0	0
Megachilidae	Ashmeadiella	Ashmeadiella	Ashmeadiella rufitarsis	Michener 1939	Oligolectic	Solitary	1.376	1	0	0	1	0	0	0	0
Megachilidae	Ashmeadiella	Ashmeadiella	Ashmeadiella titusi	Michener 1939	Oligolectic	Solitary	1.462	0	2	0	2	0	0	0	0
Megachilidae	Atoposmia	Hexosmia	Atoposmia copelandica arefacta	Cockerell 1935	Oligolectic	Solitary	1.72	0	1	0	0	0	1	0	0
Megachilidae	Chelostoma	Neochelostoma	Chelostoma californicum	Cresson 1878	Oligolectic	Solitary	1.548	0	1	0	0	0	0	0	0
Megachilidae	Chelostoma	Neochelostoma	Chelostoma phaceliae	Michener 1938	Oligolectic	Solitary	1.08962	0	1	0	0	0	0	0	0
Megachilidae	Coelioxys		Coelioxys sp. 1		Cleptoparasitic	Cleptoparasitic	2.75	0	0	0	1	0	0	0	0
Megachilidae	Dianthidium	Dianthidium	Dianthidium dubium	Schwarz 1928	Polylectic	Solitary	1.978	0	3	0	1	0	3	1	3
Megachilidae	Dianthidium	Dianthidium	Dianthidium pudicum consimile	Ashmead 1896	Polylectic	Solitary	2.0382	0	4	3	7	0	9	1	14
Megachilidae	Hoplitis	Alcidamea	Hoplitis albifrons maura	Cresson 1878	Polylectic	Solitary	2.29362	0	7	0	0	0	0	0	0
Megachilidae	Hoplitis	Alcidamea	Hoplitis fulgida platyura	Cockerell 1911	Polylectic	Solitary	1.806	1	0	0	0	0	0	0	0
Megachilidae	Hoplitis	Alcidamea	Hoplitis grinnelli grinnelli	Cockerell 1910	Polylectic	Solitary	1.43362	0	4	0	1	0	0	0	2
Megachilidae	Hoplitis	Proteriades	Hoplitis seminigra	Timberlake & Michener 1950	Oligolectic	Solitary	1.204	0	0	0	2	0	0	0	0
Megachilidae	Hoplitis	Proteriades	Hoplitis semirubra	Cockerell 1898	Oligolectic	Solitary	1.51962	1	0	0	1	0	0	0	0
Megachilidae	Megachile	Argyropile	Megachile parallela	Smith 1853	Oligolectic	Solitary	3.46838	0	0	0	0	0	0	0	2
Megachilidae	Megachile	Litomegachile	Megachile coquilletti	Cockerell 1915	Polylectic	Solitary	3.01	0	1	0	2	0	0	0	1
Megachilidae	Megachile	Litomegachile	Megachile lippiae	Cockerell 1900	Polylectic	Solitary	2.924	0	0	0	0	0	1	0	0
Megachilidae	Megachile	Litomegachile	Megachile onobrychidis	Cockerell 1908	Polylectic	Solitary	2.46562	0	1	0	0	1	0	0	0
Megachilidae	Megachile	Megachile	Megachile montivaga	Cresson 1878	Polylectic	Solitary	2.46562	0	3	2	1	0	0	0	1
Megachilidae	Megachile	Xeromegachile	Megachile subnigra angelica	Mitchell 1934	Oligolectic	Solitary	3.096	2	1	1	0	0	0	0	1
Megachilidae	Megachile	Xeromegachile (?)	Megachile sp. 1		Oligolectic	Solitary	2.924	0	1	0	5	0	2	0	3
Megachilidae	Osmia	Cephalosmia	Osmia californica	Cresson 1864	Oligolectic	Solitary	3.096	0	0	0	1	0	0	0	0
Megachilidae	Osmia	Helicosmia	Osmia coloradensis	Cresson 1878	Oligolectic	Solitary	2.709	2	0	7	2	0	0	0	0
Megachilidae	Osmia	Melanosmia	Osmia clarescens	Cockerell 1911	Polylectic	Solitary	2.55162	1	8	3	0	0	0	0	1
Megachilidae	Osmia	Melanosmia	Osmia gabrielis	Cockerell 1910	Polylectic	Solitary	2.967	0	0	1	2	0	0	0	0
Megachilidae	Osmia	Melanosmia	Osmia granulosa	Cockerell 1911	Polylectic	Solitary	2.064	0	5	0	7	0	0	0	0
Megachilidae	Osmia	Melanosmia	Osmia nemoris	Sandhouse 1924	Mesolectic	Solitary	2.35038	1	1	1	3	0	0	0	0
Megachilidae	Osmia		Osmia (unidentified spp.)		Polylectic	Solitary		0	0	0	0	1	0	0	1
Megachilidae	Osmia		Osmia sp. 1		Polylectic	Solitary	2.924	0	1	0	0	0	0	0	0
Megachilidae	Stelis	Stelis	Stelis micheneri	Linsley 1939	Cleptoparasitic	Cleptoparasitic	1.118	0	0	0	1	0	0	0	0
Megachilidae	Trachusa	Trachusomimus	Trachusa perdita	Cockerell 1904	Mesolectic	Solitary	3.526	0	0	0	0	0	0	0	1
Melittidae	Hesperapis	Panurgomia	Hesperapis fuchsi	Viereck 1909	Oligolectic	Solitary	1.978	0	0	0	0	0	0	1	0
Melittidae	Hesperapis	Panurgomia	Hesperapis ilicifoliae	Cockerell 1910	Oligolectic	Solitary	1.34762	0	0	0	4	0	0	0	0

## Sheet: Table S3
Figure	Variable	Comparison	Test statistic	P-value
2a	Blooming entomophilous plant richness	Pre-R vs. Post-R	t = 0.87	0.822466
		Pre-R vs. Pre-F	t = 2.17	0.161206
		Pre-R vs. Post-F	t = 1.10	0.704739
		Post-R vs. Pre-F	t = 2.16	0.262773
		Post-R vs. Post-F	t = 0.53	0.950543
		Pre-F vs. Post-F	t = 2.98	0.19921
3a	Bee abundance	Pre-R vs. Post-R	z = 6.19	< 0.0001
		Pre-R vs. Pre-F	z = 1.97	0.198475
		Pre-R vs. Post-F	z = 0.65	0.916125
		Post-R vs. Pre-F	z = 3.64	0.00156163
		Post-R vs. Post-F	z = 2.36	0.0849902
		Pre-F vs. Post-F	z = 5.28	< 0.0001
3b	Bee species richness	Pre-R vs. Post-R	t = 5.00	0.00466092
		Pre-R vs. Pre-F	t = 6.58	< 0.0001
		Pre-R vs. Post-F	t = 8.63	0.0002
		Post-R vs. Pre-F	t = 1.40	0.55404
		Post-R vs. Post-F	t = 3.90	0.00309038
		Pre-F vs. Post-F	t = 2.55	0.17146
3c	Bee Shannon-Wiener diversity	Pre-R vs. Post-R	t = 3.32	0.073
		Pre-R vs. Pre-F	t = 5.27	< 0.0001
		Pre-R vs. Post-F	t = 4.87	0.012
		Post-R vs. Pre-F	t = 0.99	0.761879
		Post-R vs. Post-F	t = 2.11	0.175658
		Pre-F vs. Post-F	t = 0.85	0.830552
3d	Bee proportion polylectic	Pre-R vs. Post-R	z = 6.97	< 0.0001
		Pre-R vs. Pre-F	z = 2.52	0.0574061
		Pre-R vs. Post-F	z = 3.84	0.000709924
		Post-R vs. Pre-F	z = 0.04	0.999969
		Post-R vs. Post-F	z = 1.34	0.536255
		Pre-F vs. Post-F	z = 4.55	< 0.0001
3e	Bee proportion eusocial	Pre-R vs. Post-R	z = 5.14	< 0.0001
		Pre-R vs. Pre-F	z = 2.74	0.0310015
		Pre-R vs. Post-F	z = 3.76	0.000993419
		Post-R vs. Pre-F	z = 1.21	0.619763
		Post-R vs. Post-F	z = 0.53	0.952439
		Pre-F vs. Post-F	z = 2.53	0.0556063
3f	Bee mean body size	Pre-R vs. Post-R	t = 5.60	0.000512299
		Pre-R vs. Pre-F	t = 3.82	0.0036542
		Pre-R vs. Post-F	t = 5.37	0.0002
		Post-R vs. Pre-F	t = 1.05	0.724994
		Post-R vs. Post-F	t = 0.88	0.816358
		Pre-F vs. Post-F	t = 2.75	0.125051
4a	Proportion Dialictus	Pre-R vs. Post-R	z = 9.00	< 0.0001
		Pre-R vs. Pre-F	z = 3.70	0.001
		Pre-R vs. Post-F	z = 7.06	< 0.0001
		Post-R vs. Pre-F	z = 3.84	0.0007
		Post-R vs. Post-F	z = 0.77	0.87
		Pre-F vs. Post-F	z = 6.21	< 0.0001
4b	Dialictus abundance	Pre-R vs. Post-R	z = 10.52	< 0.0001
		Pre-R vs. Pre-F	z = 1.25	0.6
		Pre-R vs. Post-F	z = 4.81	< 0.0001
		Post-R vs. Pre-F	z = 4.54	< 0.0001
		Post-R vs. Post-F	z = 0.89	0.81
		Pre-F vs. Post-F	z = 7.42	< 0.0001
4c	Non-Dialictus bee abundance	Pre-R vs. Post-R	z = 3.82	0.0008
		Pre-R vs. Pre-F	z = 3.34	0.005
		Pre-R vs. Post-F	z = 4.37	< 0.0001
		Post-R vs. Pre-F	z = 0.32	0.99
		Post-R vs. Post-F	z = 2.41	0.074
		Pre-F vs. Post-F	z = 2.76	0.029
4d	Non-Dialictus proportion eusocial	Pre-R vs. Post-R	z = 1.49	0.45
		Pre-R vs. Pre-F	z = 1.21	0.62
		Pre-R vs. Post-F	z = 0.41	0.98
		Post-R vs. Pre-F	z = 1.81	0.27
		Post-R vs. Post-F	z = 0.31	0.99
		Pre-F vs. Post-F	z = 3.40	0.004
4e	Non-Dialictus proportion generalist	Pre-R vs. Post-R	z = 0.11	1
		Pre-R vs. Pre-F	z = 1.94	0.21
		Pre-R vs. Post-F	z = 1.42	0.49
		Post-R vs. Pre-F	z = 1.69	0.33
		Post-R vs. Post-F	z = 1.47	0.46
		Pre-F vs. Post-F	z = 0.59	0.94
4f	Non-Dialictus bee mean body size	Pre-R vs. Post-R	z = 0.52	0.95
		Pre-R vs. Pre-F	z = 1.72	0.33
		Pre-R vs. Post-F	z = 1.16	0.67
		Post-R vs. Pre-F	z = 0.97	0.77
		Post-R vs. Post-F	z = 0.87	0.82
		Pre-F vs. Post-F	z = 0.28	0.99

## Sheet: Table S4
Analysis	Comparison	Type	Test statistic	R2	P value
Only Dialictus	2011 vs. 2015	Pre-Post	F1,17 = 24.5	0.57	0.0015
	2011 vs. 2016	Pre-Post	F1,17 = 16.2	0.47	0.0015
	2012 vs. 2015	Pre-Post	F1,26 = 12.4	0.3	0.0015
	2012 vs. 2016	Pre-Post	F1,26 = 8.92	0.23	0.0015
	2011 vs. 2012	Pre-Pre	F1,22 = 1.85	0.07	0.11
	2015 vs. 2016	Post-Post	F1,21 = 0.58	0.02	0.65
No Dialictus	2011 vs. 2015	Pre-Post	F1,17 = 2.32	0.1	0.02
	2011 vs. 2016	Pre-Post	F1,17 = 2.76	0.12	0.014
	2012 vs. 2015	Pre-Post	F1,26 = 3.15	0.09	0.014
	2012 vs. 2016	Pre-Post	F1,26 = 2.95	0.09	0.014
	2011 vs. 2012	Pre-Pre	F1,22 = 2.51	0.0900646	0.017
	2015 vs. 2016	Post-Post	F1,21 = 1.74	0.06	0.098
